# Supplementary material for: Independent mitochondrial and nuclear exchanges arising in Rhizophagus irregularis crossed-isolates support the presence of a mitochondrial segregation mechanism
Source: BMC Microbiol. 2016 Jan 23;16:11. doi: 10.1186/s12866-016-0627-5 (PMC4724407; doi:10.1186/s12866-016-0627-5)
Supplement: Additional file 1: — Table showing qPCR data (ct values) of mitochondrial genotyping. (XLSX 45 kb) [file 12866_2016_627_MOESM1_ESM.xlsx]

## Sheet: Feuil1
		Mean Ct						Mean Ct
Combination	Monosporal culture	DAOM 197198	DAOM 240415	DAOM 234328		Combination	Single spore	DAOM 197198	DAOM 240415	DAOM 234328
240415/ 234328 (singleplex)	A1		27.604	-		240415/ 234328 (singleplex)	S1		23.544	-
	A2		26.249	-			S2		26.081	-
	A3		25.969	-			S3		26.445	28.536
	A4		29.375	-			S4		-	30.806
	A5		28.133	-			S5		-	-
	A7		28.515	-			S6		-	31.44
	A8		31.745	-			S7		30.456	-
	A9		28.845	-			S8		-	-
	A10		33.907	-			S9		-	31.636
197198/ 240415 (multiplex)	B1	-	22.328				S10		23.802	-
	B3	-	21.389			197198/ 240415 (multiplex)	S1	24.645	24.246
	B4	-	24.102				S2	-	16.119
	B5	21.872	-				S3	26.44	-
	B6	-	24.1				S4	23.589	-
	B7	-	22.237				S5	21.126	-
	B8	-	22.412				S6	-	26.83
	B9	-	23.184				S7	23.759	18.237
	B10	-	25.549				S8	17.84	-
	B11	24.717	-				S9	20.64	-
	B12	-	21.998				S10	19.16	21.454
	B13	-	25.066			197198/ 234328 (mulitplex)	S1	22.498		-
	B14	-	23.999				S2	-		-
	B15	-	26.714				S3	21.31		-
	B16	-	25.665				S4	19.091		-
	B17	-	24.873				S5	-		31.143
	B18	-	27.955				S6	-		33.453
	B19	-	26.965				S7	-		32.885
197198/ 234328 (mulitplex)	C2	23.461		-			S8	-		31.636
	C3	22.571		-			S9	-		-
	C4	25.732		-			S10	22.038		-
	C5	21.383		-		Parental DNA (singleplex)	197198	20.42
	C6	25.734		-			240415		20.13
	C7	22.381		-			234328			21.126
	C8	24.846		-
Parental DNA (singleplex)	197198	20.42
	240415		20.13
	234328			21.126
- : Undetermined (no detection)
