# Supplementary material for: Independent mitochondrial and nuclear exchanges arising in Rhizophagus irregularis crossed-isolates support the presence of a mitochondrial segregation mechanism
Source: BMC Microbiol. 2016 Jan 23;16:11. doi: 10.1186/s12866-016-0627-5 (PMC4724407; doi:10.1186/s12866-016-0627-5)
Supplement: Additional file 2: — Table showing genotyping of single spores and monosporal cultures arising from crossed isolates. (XLSX 42 kb) [file 12866_2016_627_MOESM2_ESM.xlsx]

## Sheet: Sheet1
Combination R. irregularis DAOM197198 (A) / DAOM240415 (B)
		SINGLE SPORES										MONOSPORAL CULTURES
		S1	S2	S3	S4	S5	S6	S7	S8	S9	S10	B1	B3	B4	B5	B6	B7	B8	B9	B10	B11	B12	B13	B14	B15	B16	B17	B18	B19
Mitochondrial haplotype		AB	B	A	A	A	B	AB	A	A	AB	B	B	B	A	B	B	B	B	B	A	B	B	B	B	B	B	B	B
Nuclear Marker	BG112	A	B	A	-	-	-	-	A	A	A	B	B	B	A	B	B	B	B	B	A	B	B	B	B	B	B	B	B
Combination R. irregularis DAOM234328 (C) / DAOM240415 (B)
		SINGLE SPORES										MONOSPORAL CULTURES
		S1	S2	S3	S4	S5	S6	S7	S8	S9	S10	A1	A2	A3	A4	A5	A7	A8	A9	A10
Mitochondrial haplotype		B	B	BC	C	-	C	B	-	C	B	B	B	B	B	B	B	B	B	B
Nuclear Marker	BG112	B	-	-	C	-	C	-	-	-	B	B	B	B	B	B	B	-	-	B
	BG62	B	-	C	C	-	C	-	-	-	B	B	B	B	B	B	B	B	-	B
Combination R. irregularis DAOM197198 (A) / DAOM234328 (C)
		SINGLE SPORES										MONOSPORAL CULTURES
		S1	S2	S3	S4	S5	S6	S7	S8	S9	S10	C2	C3	C4	C5	C6	C7	C8
Mitochondrial haplotype		A	-	A	A	C	C	C	C	-	A	A	A	A	A	A	A	A
Nuclear Marker	BG112	A	C	A	A	C	C	C	-	-	A	A	A	A	A	A	A	A
	BG62	C	C	C	A	A	C	A	A	A	A	A	A	A	A	A	A	A
(-) represents the lack of results due to DNA amount limitations or failed PCR reactions.
Nuclear marker BG62 was not informative if combination R. irregularis DAOM197198/DAOM240415. No clear band distinguished the two isolates.
In bold letters are examples of spores presenting one parental mitochondrial haplotype and both parental nuclear markers.
